# Supplementary material for: SUMO Modification of OsFKBP20-1b Is Integral to Proper Pre-mRNA Splicing upon Heat Stress in Rice
Source: Int J Mol Sci. 2021 Aug 22;22(16):9049. doi: 10.3390/ijms22169049 (PMC8396655; doi:10.3390/ijms22169049)
Supplement: Supplementary file 1 [file ijms-22-09049-s001.zip]

Archive with 1 entries (1 files):
- ijms-1349775-supplementary.pdf
